# Supplementary material for: Antenatal Multiple Micronutrient Supplementation Compared to Iron–Folic Acid Affects Micronutrient Status but Does Not Eliminate Deficiencies in a Randomized Controlled Trial Among Pregnant Women of Rural Bangladesh
Source: J Nutr. 2019 Apr 22;149(7):1260–70. doi: 10.1093/jn/nxz046 (PMC6602890; doi:10.1093/jn/nxz046)
Supplement: nxz046_Supplemental_Files [file nxz046_supplemental_files.zip]

Archive with 2 entries (2 files):
- Supplementary Data_Table 1.pdf
- Supplementary Data_Table 2.pdf
